# Supplementary material for: Antioxidant Activity of Maillard Reaction Products in Dairy Products: Formation, Influencing Factors, and Applications
Source: Foods. 2026 Jan 18;15(2):351. doi: 10.3390/foods15020351 (PMC12841591; doi:10.3390/foods15020351)
Supplement: Supplementary file 1 [file foods-15-00351-s001.zip]

Archive with 1 entries (1 files):
- foods-4020029-supplementary.pdf
